# Supplementary material for: Propofol induces a metabolic switch to glycolysis and cell death in a mitochondrial electron transport chain-dependent manner
Source: PLoS One. 2018 Feb 15;13(2):e0192796. doi: 10.1371/journal.pone.0192796 (PMC5813975; doi:10.1371/journal.pone.0192796)
Supplement: S1 Data — Results of statistical analyses, including P-values were demonstrated. (XLSX) [file pone.0192796.s009.xlsx]

## Sheet: fig1A
Tukey's multiple comparisons test	Mean Diff.	95.00% CI of diff.	Significant?	Summary	Adjusted P Value
0 µM vs. 12.5 µM	-0.9667	-14.13 to 12.2	No	ns	0.9998	A-B
0 µM vs. 25 µM	-0.53	-13.7 to 12.64	No	ns	>0.9999	A-C
0 µM vs. 50 µM	-12.49	-25.66 to 0.6742	No	ns	0.0666	A-D
0 µM vs. 100 µM	-36.39	-49.56 to -23.23	Yes	****	<0.0001	A-E
0 µM vs. 150 µM	-52.93	-66.09 to -39.76	Yes	****	<0.0001	A-F
12.5 µM vs. 25 µM	0.4367	-12.73 to 13.6	No	ns	>0.9999	B-C
12.5 µM vs. 50 µM	-11.53	-24.69 to 1.641	No	ns	0.0998	B-D
12.5 µM vs. 100 µM	-35.43	-48.59 to -22.26	Yes	****	<0.0001	B-E
12.5 µM vs. 150 µM	-51.96	-65.13 to -38.79	Yes	****	<0.0001	B-F
25 µM vs. 50 µM	-11.96	-25.13 to 1.204	No	ns	0.0832	C-D
25 µM vs. 100 µM	-35.86	-49.03 to -22.7	Yes	****	<0.0001	C-E
25 µM vs. 150 µM	-52.4	-65.56 to -39.23	Yes	****	<0.0001	C-F
50 µM vs. 100 µM	-23.9	-37.07 to -10.73	Yes	***	0.0006	D-E
50 µM vs. 150 µM	-40.43	-53.6 to -27.27	Yes	****	<0.0001	D-F
100 µM vs. 150 µM	-16.53	-29.7 to -3.366	Yes	*	0.0118	E-F
Figure 1A

## Sheet: fig1B
Tukey's multiple comparisons test	Mean Diff.	95.00% CI of diff.	Significant?	Summary	Adjusted P Value
3h
0 µM vs. 25 µM	-0.1333	-9.919 to 9.653	No	ns	>0.9999
0 µM vs. 50 µM	-8.3	-18.09 to 1.486	No	ns	0.117
0 µMvs. 100 µM	-22.6	-32.39 to -12.81	Yes	****	<0.0001
25 µM vs. 50 µM	-8.167	-17.95 to 1.619	No	ns	0.1256
25 µM vs. 100 µM	-22.47	-32.25 to -12.68	Yes	****	<0.0001
50 µM vs. 100 µM	-14.3	-24.09 to -4.514	Yes	**	0.0026
6h
0 µM vs. 25 µM	-0.7967	-10.58 to 8.989	No	ns	0.9959
0 µM vs. 50 µM	-11.99	-21.78 to -2.207	Yes	*	0.0123
0 µMvs. 100 µM	-36.39	-46.18 to -26.61	Yes	****	<0.0001
25 µM vs. 50 µM	-11.2	-20.98 to -1.411	Yes	*	0.0207
25 µM vs. 100 µM	-35.6	-45.38 to -25.81	Yes	****	<0.0001
50 µM vs. 100 µM	-24.4	-34.19 to -14.61	Yes	****	<0.0001
12h
0 µM vs. 25 µM	-10.33	-20.12 to -0.5474	Yes	*	0.0358
0 µM vs. 50 µM	-23.37	-33.15 to -13.58	Yes	****	<0.0001
0 µMvs. 100 µM	-42.27	-52.05 to -32.48	Yes	****	<0.0001
25 µM vs. 50 µM	-13.03	-22.82 to -3.247	Yes	**	0.0061
25 µM vs. 100 µM	-31.93	-41.72 to -22.15	Yes	****	<0.0001
50 µM vs. 100 µM	-18.9	-28.69 to -9.114	Yes	***	0.0001
Figure 2B

## Sheet: fig1C
Tukey's multiple comparisons test	Mean Diff.	95.00% CI of diff.	Significant?	Summary	Adjusted P Value
0 µM vs. 12.5 µM	-2.033	-75.71 to 71.65	No	ns	>0.9999
0 µM vs. 25 µM	-7.667	-81.35 to 66.01	No	ns	0.9991
0 µM vs. 50 µM	-74.03	-147.7 to -0.3548	Yes	*	0.0487
0 µM vs. 100 µM	-122.8	-196.5 to -49.12	Yes	**	0.0013
0 µM vs. 150 µM	-156.4	-230 to -82.69	Yes	***	0.0001
12.5 µM vs. 25 µM	-5.633	-79.31 to 68.05	No	ns	0.9998
12.5 µM vs. 50 µM	-72	-145.7 to 1.678	No	ns	0.0568
12.5 µM vs. 100 µM	-120.8	-194.4 to -47.09	Yes	**	0.0015
12.5 µM vs. 150 µM	-154.3	-228 to -80.65	Yes	***	0.0002
25 µM vs. 50 µM	-66.37	-140 to 7.312	No	ns	0.0869
25 µM vs. 100 µM	-115.1	-188.8 to -41.45	Yes	**	0.0022
25 µM vs. 150 µM	-148.7	-222.4 to -75.02	Yes	***	0.0002
50 µM vs. 100 µM	-48.77	-122.4 to 24.91	No	ns	0.2953
50 µM vs. 150 µM	-82.33	-156 to -8.655	Yes	*	0.0257
100 µM vs. 150 µM	-33.57	-107.2 to 40.11	Yes	*	0.0475
Figure 1C

## Sheet: fig1D
Tukey's multiple comparisons test	Mean Diff.	95.00% CI of diff.	Significant?	Summary	Adjusted P Value
0 µM vs. 12.5 µM	6.44	-68 to 80.88	No	ns	0.9998
0 µM vs. 25 µM	-12.9	-87.35 to 61.54	No	ns	0.9941
0 µM vs. 50 µM	-123	-197.5 to -48.6	Yes	***	0.0004
0 µM vs. 100 µM	-205.9	-280.3 to -131.4	Yes	****	<0.0001
0 µM vs. 150 µM	-205.2	-279.7 to -130.8	Yes	****	<0.0001
12.5 µM vs. 25 µM	-19.34	-93.79 to 55.1	No	ns	0.9641
12.5 µM vs. 50 µM	-129.5	-203.9 to -55.04	Yes	***	0.0002
12.5 µM vs. 100 µM	-212.3	-286.8 to -137.9	Yes	****	<0.0001
12.5 µM vs. 150 µM	-211.7	-286.1 to -137.2	Yes	****	<0.0001
25 µM vs. 50 µM	-110.1	-184.6 to -35.69	Yes	**	0.0015
25 µM vs. 100 µM	-193	-267.4 to -118.5	Yes	****	<0.0001
25 µM vs. 150 µM	-192.3	-266.8 to -117.9	Yes	****	<0.0001
50 µM vs. 100 µM	-82.84	-157.3 to -8.396	Yes	*	0.0231
50 µM vs. 150 µM	-82.18	-156.6 to -7.736	Yes	*	0.0245
100 µM vs. 150 µM	0.66	-73.78 to 75.1	No	ns	>0.9999
Figure 1D

## Sheet: fig1E
Dunnett's multiple comparisons test	Mean Diff.	95.00% CI of diff.	Significant?	Summary	Adjusted P Value
3h
0 µM vs. 12.5 µM	7.316	-42.38 to 57.01	No	ns	0.988
0 µM vs. 25 µM	-1.5	-51.2 to 48.2	No	ns	0.9999
0 µM vs. 50 µM	-51.2	-100.9 to -1.503	Yes	*	0.0415
0 µMvs. 100 µM	-161.8	-211.5 to -112.1	Yes	****	0.0001
6h
0 µM vs. 12.5 µM	-5.48	-55.18 to 44.22	No	ns	0.996
0 µM vs. 25 µM	-11.52	-61.22 to 38.17	No	ns	0.9403
0 µM vs. 50 µM	-121.7	-171.4 to -71.96	Yes	****	0.0001
0 µMvs. 100 µM	-222.5	-272.2 to -172.8	Yes	****	0.0001
12h
0 µM vs. 12.5 µM	-16.44	-66.14 to 33.26	No	ns	0.8223
0 µM vs. 25 µM	-39.44	-89.14 to 10.26	Yes	*	0.0469
0 µM vs. 50 µM	-170.2	-219.9 to -120.5	Yes	****	0.0001
0 µMvs. 100 µM	-216	-265.7 to -166.3	Yes	****	0.0001
Figure 1E

## Sheet: fig1F
Tukey's multiple comparisons test	Mean Diff.	95.00% CI of diff.	Significant?	Summary	Adjusted P Value
0 µM vs. 12.5 µM	-8.3	-139.2 to 122.6	No	ns	>0.9999
0 µM vs. 25 µM	-15.3	-146.2 to 115.6	No	ns	0.9985
0 µM vs. 50 µM	-67.4	-198.3 to 63.46	No	ns	0.5391
0 µM vs. 100 µM	-128.3	-259.2 to 2.526	No	ns	0.0557
0 µM vs. 150 µM	-174.6	-305.5 to -43.74	Yes	**	0.0076
12.5 µM vs. 25 µM	-7	-137.9 to 123.9	No	ns	>0.9999
12.5 µM vs. 50 µM	-59.1	-190 to 71.76	No	ns	0.6611
12.5 µM vs. 100 µM	-120	-250.9 to 10.83	No	ns	0.0793
12.5 µM vs. 150 µM	-166.3	-297.2 to -35.44	Yes	*	0.0108
25 µM vs. 50 µM	-52.1	-183 to 78.76	No	ns	0.7605
25 µM vs. 100 µM	-113	-243.9 to 17.83	No	ns	0.1062
25 µM vs. 150 µM	-159.3	-290.2 to -28.44	Yes	*	0.0146
50 µM vs. 100 µM	-60.93	-191.8 to 69.93	No	ns	0.6341
50 µM vs. 150 µM	-107.2	-238.1 to 23.66	No	ns	0.1348
100 µM vs. 150 µM	-46.27	-177.1 to 84.59	No	ns	0.8346
Figure 1F

## Sheet: fig1G
Tukey's multiple comparisons test	Mean Diff.	95.00% CI of diff.	Significant?	Summary	Adjusted P Value
0 µM vs. 12.5 µM	1.667	-66.93 to 70.26	No	ns	>0.9999
0 µM vs. 25 µM	-14.93	-83.53 to 53.66	No	ns	0.974
0 µM vs. 50 µM	-67.03	-135.6 to 1.56	No	ns	0.0568
0 µM vs. 100 µM	-101.3	-169.9 to -32.71	Yes	**	0.0034
0 µM vs. 150 µM	-148.2	-216.8 to -79.64	Yes	***	0.0001
12.5 µM vs. 25 µM	-16.6	-85.19 to 51.99	No	ns	0.9595
12.5 µM vs. 50 µM	-68.7	-137.3 to -0.1065	Yes	*	0.0496
12.5 µM vs. 100 µM	-103	-171.6 to -34.37	Yes	**	0.003
12.5 µM vs. 150 µM	-149.9	-218.5 to -81.31	Yes	***	0.0001
25 µM vs. 50 µM	-52.1	-120.7 to 16.49	No	ns	0.1838
25 µM vs. 100 µM	-86.37	-155 to -17.77	Yes	*	0.0115
25 µM vs. 150 µM	-133.3	-201.9 to -64.71	Yes	***	0.0003
50 µM vs. 100 µM	-34.27	-102.9 to 34.33	No	ns	0.5687
50 µM vs. 150 µM	-81.2	-149.8 to -12.61	Yes	*	0.0176
100 µM vs. 150 µM	-46.93	-115.5 to 21.66	No	ns	0.2661
Figure 1G

## Sheet: fig1H
Tukey's multiple comparisons test	Mean Diff.	95.00% CI of diff.	Significant?	Summary	Adjusted P Value
0 µM vs. 12.5 µM	-1.6	-69.04 to 65.84	No	ns	>0.9999
0 µM vs. 25 µM	-13.63	-81.08 to 53.81	No	ns	0.9811
0 µM vs. 50 µM	-59.17	-126.6 to 8.275	No	ns	0.0987
0 µM vs. 100 µM	-160	-227.4 to -92.56	Yes	****	<0.0001
0 µM vs. 150 µM	-263	-330.5 to -195.6	Yes	****	<0.0001
12.5 µM vs. 25 µM	-12.03	-79.48 to 55.41	No	ns	0.9891
12.5 µM vs. 50 µM	-57.57	-125 to 9.875	No	ns	0.1123
12.5 µM vs. 100 µM	-158.4	-225.8 to -90.96	Yes	****	<0.0001
12.5 µM vs. 150 µM	-261.4	-328.9 to -194	Yes	****	<0.0001
25 µM vs. 50 µM	-45.53	-113 to 21.91	No	ns	0.2777
25 µM vs. 100 µM	-146.4	-213.8 to -78.92	Yes	***	0.0001
25 µM vs. 150 µM	-249.4	-316.8 to -182	Yes	****	<0.0001
50 µM vs. 100 µM	-100.8	-168.3 to -33.39	Yes	**	0.0031
50 µM vs. 150 µM	-203.9	-271.3 to -136.4	Yes	****	<0.0001
100 µM vs. 150 µM	-103	-170.5 to -35.59	Yes	**	0.0026
Figure 1H

## Sheet: Fig2A
Tukey's multiple comparisons test	Mean Diff.	95.00% CI of diff.	Significant?	Summary	Adjusted P Value
6 h
0 µM vs. 12.5 µM	-11.66	-62.79 to 39.47	No	ns	0.9899
0 µM vs. 25 µM	-5.263	-56.39 to 45.87	No	ns	0.9999
0 µM vs. 50 µM	-9.33	-60.46 to 41.8	No	ns	0.997
0 µM vs. 100 µM	-7.93	-59.06 to 43.2	No	ns	0.9988
0 µM vs. 150 µM	-59.36	-110.5 to -8.234	Yes	*	0.015
control vs. lysis B	-131.2	-182.3 to -80.03	Yes	****	<0.0001
12.5 µM vs. 25 µM	6.4	-44.73 to 57.53	No	ns	0.9996
12.5 µM vs. 50 µM	2.333	-48.8 to 53.46	No	ns	>0.9999
12.5 µM vs. 100 µM	3.733	-47.4 to 54.86	No	ns	>0.9999
12.5 µM vs. 150 µM	-47.7	-98.83 to 3.429	No	ns	0.0796
12.5 vs. lysis B	-119.5	-170.6 to -68.37	Yes	****	<0.0001
25 µM vs. 50 µM	-4.067	-55.2 to 47.06	No	ns	>0.9999
25 µM vs. 100 µM	-2.667	-53.8 to 48.46	No	ns	>0.9999
25 µM vs. 150 µM	-54.1	-105.2 to -2.971	Yes	*	0.0328
25 vs. lysis B	-125.9	-177 to -74.77	Yes	****	<0.0001
50 µM vs. 100 µM	1.4	-49.73 to 52.53	No	ns	>0.9999
50 µM vs. 150 µM	-50.03	-101.2 to 1.096	No	ns	0.0582
50 vs. lysis B	-121.8	-173 to -70.7	Yes	****	<0.0001
100 µM vs. 150 µM	-51.43	-102.6 to -0.3044	Yes	*	0.0479
100 µM vs. lysis B	-123.2	-174.4 to -72.1	Yes	****	<0.0001
150 µM vs. lysis B	-71.8	-122.9 to -20.67	Yes	**	0.0021
12 h
0 µM vs. 12.5 µM	-27.87	-79 to 23.26	No	ns	0.6035
0 µM vs. 25 µM	-34.9	-86.03 to 16.23	No	ns	0.345
0 µM vs. 50 µM	-48.67	-99.8 to 2.462	No	ns	0.07
0 µM vs. 100 µM	-65.63	-116.8 to -14.5	Yes	**	0.0057
0 µM vs. 150 µM	-96.6	-147.7 to -45.47	Yes	****	<0.0001
control vs. lysis B	-145.2	-196.4 to -94.1	Yes	****	<0.0001
12.5 µM vs. 25 µM	-7.033	-58.16 to 44.1	No	ns	0.9994
12.5 µM vs. 50 µM	-20.8	-71.93 to 30.33	No	ns	0.8505
12.5 µM vs. 100 µM	-37.77	-88.9 to 13.36	No	ns	0.2598
12.5 µM vs. 150 µM	-68.73	-119.9 to -17.6	Yes	**	0.0035
12.5 vs. lysis B	-117.4	-168.5 to -66.24	Yes	****	<0.0001
25 µM vs. 50 µM	-13.77	-64.9 to 37.36	No	ns	0.9764
25 µM vs. 100 µM	-30.73	-81.86 to 20.4	No	ns	0.4927
25 µM vs. 150 µM	-61.7	-112.8 to -10.57	Yes	*	0.0105
25 vs. lysis B	-110.3	-161.5 to -59.2	Yes	****	<0.0001
50 µM vs. 100 µM	-16.97	-68.1 to 34.16	No	ns	0.9365
50 µM vs. 150 µM	-47.93	-99.06 to 3.196	No	ns	0.0772
50 vs. lysis B	-96.57	-147.7 to -45.44	Yes	****	<0.0001
100 µM vs. 150 µM	-30.97	-82.1 to 20.16	No	ns	0.4838
100 µM vs. lysis B	-79.6	-130.7 to -28.47	Yes	***	0.0006
150 µM vs. lysis B	-48.63	-99.76 to 2.496	No	ns	0.0703
Figure 2A

## Sheet: Fig2B
Tukey's multiple comparisons test	Mean Diff.	95.00% CI of diff.	Significant?	Summary	Adjusted P Value
0 µM vs. 25 µM	-2.153	-13.82 to 9.512	No	ns	0.9454
0 µM vs. 50 µM	-12.28	-23.94 to -0.6102	Yes	*	0.0382
0 µM vs. 100 µM	-22.28	-33.94 to -10.62	Yes	***	0.0005
25 µM vs. 50 µM	-10.12	-21.79 to 1.542	No	ns	0.0974
25 µM vs. 100 µM	-20.13	-31.79 to -8.463	Yes	**	0.0012
50 µM vs. 100 µM	-10.01	-21.67 to 1.66	No	ns	0.1023
Figure 2B
											0 µM vs. 12.5 µM
											0 µM vs. 25 µM
											0 µM vs. 50 µM
											0 µM vs. 100 µM
											0 µM vs. 150 µM
											12.5 µM vs. 25 µM
											12.5 µM vs. 50 µM
											12.5 µM vs. 100 µM
											12.5 µM vs. 150 µM
											25 µM vs. 50 µM
											25 µM vs. 100 µM
											25 µM vs. 150 µM
											50 µM vs. 100 µM
											50 µM vs. 150 µM
											100 µM vs. 150 µM

[truncated: 27 more sheets: Fig3A, Fig 3B, Fig3C, Fig3D, Fig3E, Fig3F, Fig3G, Fig3H, Fig4A, Fig4B, Fig5A, Fig5B, Fig5C, Fig5D, Fig6A, Fig6B, Fig 7A, Fig 7B, Fig7C, Fig7D …]
